# Supplementary material for: The exocytosis regulator complexin controls spontaneous synaptic vesicle release in a CAPS-dependent manner at C. elegans excitatory synapses
Source: PLoS Biol. 2025 Feb 6;23(2):e3003023. doi: 10.1371/journal.pbio.3003023 (PMC11838871; doi:10.1371/journal.pbio.3003023)
Supplement: S1 Data — (XLSX) [file pbio.3003023.s016.xlsx]

## Sheet: Fig 1B
WT	cpx-1	cpx-1(KY/AA)	cpx-1(Δ12)
135	11	20.5	50.5			WT	cpx-1	cpx-1(KY/AA)	cpx-1(Δ12)			WT	cpx-1	cpx-1(KY/AA)	cpx-1(Δ12)
114.5	7.5	32.5	32.5		Lower Quartile (Q1)	110.125	22.25	20.5	34.625		Mean	120.525	32.2875	29.875	46.9875
136.5	22	11.5	32		Median	124	33.75	31.25	47.5		SEM	2.83408	2.30536	1.96073	2.55481
132	30.5	12	39.5		Upper Quartile (Q3)	132.375	42.375	39	60
124	4	1	10.5		InterQuartile Range (IQR)	22.25	20.125	18.5	25.375
120	1	9.5	41.5		Lower Whisker	76.75	-7.9375	-7.25	-3.4375
155.5	15.5	17.5	47		Upper Whisker	165.75	72.5625	66.75	98.0625
109.5	7.5	22	57			(n = 40)	(n = 40)	(n = 40)	(n = 40)
140	21.5	20	54
113.5	21.5	30	64.5			one-way ANOVA
131	40	28.5	75			F(3, 156) = 308.1, P < 0.0001
135	23	27.5	61			WT vs. cpx-1	<0.0001	***
125	39	31	36			WT vs. cpx-1(KY/AA)	<0.0001	***
130	51.5	33	66.5			WT vs. cpx-1(Δ12)	<0.0001	***
125	46	31.5	39.5			cpx-1 vs. cpx-1(KY/AA)	0.8967	ns
121.5	44	45	55			cpx-1 vs. cpx-1(Δ12)	0.0002	***
132.5	50	42	47				P-values
124	57.5	30.5	52
135	36.5	20.5	40.5				Genotype
59	42.5	37.5	41.5			WT	N2
120.5	28.5	47.5	54.5			cpx-1	ok1552
128.5	31.5	54	37.5			cpx-1(KY/AA)	syb3665
133	36.5	52	34.5			cpx-1(Δ12)	syb3584
130	49.5	41.5	33.5
135.5	28.5	22	53.5
86.5	39.5	28	53
100.5	49.5	39.5	19
93.5	25	35	69
124	34.5	32.5	67.5
104.5	42	45.5	68
115.5	25	47.5	51.5
104.5	38.5	33	73.5
98.5	30.5	31.5	64.5
117	24	20	68.5
104	19	20.5	48
110.5	33	32	31
125	59.5	16	33
110	48	34	35
127.5	38	45	22
153.5	39	14.5	19.5

## Sheet: Fig 1E
WT	cpx-1	cpx-1(Δ12)
3.37697	4.23544	4.62855			WT	cpx-1	cpx-1(Δ12)			WT	cpx-1	cpx-1(Δ12)
3.38089	4.28276	4.54499		Lower Quartile (Q1)	3.33275	3.87264	3.89203		Mean	3.59787	4.34463	4.24662
2.99748	4.51171	4.03569		Median	3.51589	4.28276	4.26292		SEM	0.0559671	0.0988378	0.0668945
4.12037	4.13455	4.12023		Upper Quartile (Q3)	3.9023	4.85081	4.596
3.27953	5.35819	3.8594		InterQuartile Range (IQR)	0.569546	0.97817	0.703963
3.2862	5.66376	4.453		Lower Whisker	2.47843	2.40539	2.83609
3.71543	5.01338	4.36829		Upper Whisker	4.75662	6.31807	5.65194
2.99394	4.90633	4.4715			(n = 40)	(n = 35)	(n = 37)
3.618	4.54832	4.73476
3.59505	5.31577	4.60189			one-way ANOVA
3.59505	3.99239	4.86292			F(2, 109) = 30.66, P < 0.0001
3.77529	3.67511	3.87971			WT vs. cpx-1	<0.0001	***
3.30454	3.65392	4.68806			WT vs. cpx-1(Δ12)	<0.0001	***
3.76743	3.69427	3.64819				P-values
3.23132	3.87337	5.03118
4.16955	4.53844	4.59011				Genotype
3.69159	4.34821	3.69333			WT	N2
3.40027	3.87264	4.87654			cpx-1	ok1552
3.46192	3.3819	4.4703			cpx-1(Δ12)	syb3584
3.60921	4.21352	4.74116
3.36683	3.85355	3.52037
3.48467	3.50923	4.1559
3.56623	4.56656	3.79454
3.36935	5.30962	3.67455
3.47662	5.01911	4.26292
3.27525	4.08726	4.21638
3.9648	4.37917	4.34918
3.99883	4.86035	3.66533
3.22092	4.19373	4.0416
3.19904	4.09629	4.45025
4.24522	3.63511	4.02641
3.32139	4.40864	4.17372
4.08403	4.85081	4.28803
3.97214	3.60276	4.6585
4.55211	4.4758	3.6797
3.53332		3.90436
3.97662		3.96347
3.49845
3.49436
3.94463

## Sheet: Fig 1F
WT	cpx-1	cpx-1(Δ12)
99.2454	38.7818	36.0132			WT	cpx-1	cpx-1(Δ12)			WT	cpx-1	cpx-1(Δ12)
220.388	24.9871	28.0917		Lower Quartile (Q1)	111.972	13.1344	20.1949		Mean	138.562	18.8152	28.7335
113.246	25.9232	31.4544		Median	134.472	16.1278	24.8579		SEM	4.86279	1.33857	2.08786
188.024	20.4159	29.7867		Upper Quartile (Q3)	163.169	25.4552	36.0132
203.065	17.5574	45.177		InterQuartile Range (IQR)	51.1972	12.3208	15.8183
211.196	15.2164	20.0277		Lower Whisker	35.1761	-5.34684	-3.53255
204.723	15.4716	68.2648		Upper Whisker	239.965	43.9364	59.7406
229.286	12.1589	25.6228			(n = 61)	(n = 33)	(n = 35)
96.7937	12.4708	21.9429
215.734	19.0353	39.9803			one-way ANOVA
151.191	29.9107	23.581			F(2, 126) = 285.5, P < 0.0001
93.6963	16.4855	48.2196			WT vs. cpx-1	<0.0001	***
136.338	33.2046	21.0508			WT vs. cpx-1(Δ12)	<0.0001	***
150.651	33.6875	35.9111				P-values
119.955	15.4016	20.5923
112.132	10.8098	16.5945			Unpaired t test
74.3143	15.6192	50.788			cpx-1 vs. cpx-1(Δ12)	0.0002	###
88.0773	15.0269	24.8579				P-values
110.753	28.1291	24.3975
111.811	28.409	29.132				Genotype
77.8924	16.1278	43.1751			WT	N2
104.439	10.7597	23.6031			cpx-1	ok1552
113.027	10.148	28.4911			cpx-1(Δ12)	syb3584
122.651	13.798	42.7953
95.5749	16.8594	12.6379
88.3075	11.7494	17.7794
72.4037	16.8911	28.8607
116.094	17.2888	15.2029
135.77	9.47786	12.9307
77.5711	15.7452	18.5865
163.242	11.0615	39.1126
103.756	26.4516	15.5902
132.656	15.8412	20.1949
156.089		24.5691
127.168		20.6554
115.588
179.705
159.844
154.84
149.847
164.033
126.618
154.435
171.765
158.048
134.472
177.075
175.673
166.936
139.152
125.218
131.19
156.102
165.047
152.237
111.334
137.417
118.214
122.136
125.025
163.096

## Sheet: Fig 2B
WT	cpx-1	cpx-1(Δ12)
64.5	104.367	112.167			WT	cpx-1	cpx-1(Δ12)			WT	cpx-1	cpx-1(Δ12)
65.7	86.1667	139.667		Lower Quartile (Q1)	42.9917	70.4333	93.2667		Mean	57.4146	85.0508	117.391
47.1	68.5333	185.567		Median	60.1333	86.1667	112.167		SEM	3.91282	4.50864	8.62261
39.8667	86.2667	118.233		Upper Quartile (Q3)	73.025	98.9333	130.167
37.1	41.7	130.167		InterQuartile Range (IQR)	30.0333	28.5	36.9
46.1667	80.6667	101.567		Lower Whisker	-2.05833	27.6833	37.9167
60.1	90	129.8		Upper Whisker	118.075	141.683	185.517
41.9333	72.3333	85.9			(n = 16)	(n = 21)	(n = 11)
76.7333	103.667	91.4667
76.5333	90.8	93.2667			one-way ANOVA
75.4667	109.433	103.5			F(2, 45) = 26.01, P < 0.0001
47.4667	94.2				WT vs. cpx-1	0.0009	***
60.1667	76.1				WT vs. cpx-1(Δ12)	<0.0001	***
33.6333	131.6					P-values
65.1	82
81.0667	89.2667					Genotype
	62.7				WT	N2
	77.4333				cpx-1	ok1552
	114.133				cpx-1(Δ12)	syb3584
	57.9667
	66.7333

## Sheet: Fig 2C
WT	cpx-1	cpx-1(Δ12)
16.2195	24.1956	25.0618			WT	cpx-1	cpx-1(Δ12)			WT	cpx-1	cpx-1(Δ12)
19.2362	18.3447	28.6217		Lower Quartile (Q1)	16.1475	20.6517	24.8847		Mean	19.2774	24.5872	26.3106
21.9849	22.2158	28.2742		Median	19.0381	24.112	25.4918		SEM	0.826982	1.06241	0.964068
21.3498	28.0936	25.4918		Upper Quartile (Q3)	21.2901	28.6442	28.2742
20.0781	21.54	33.8376		InterQuartile Range (IQR)	5.14255	7.99254	3.38944
16.0214	24.5536	24.8847		Lower Whisker	8.43367	8.66286	19.8006
14.6651	31.2017	25.6409		Upper Whisker	29.0039	40.633	33.3583
16.1235	19.238	22.6693			(n = 16)	(n = 21)	(n = 11)
24.4236	33.747	27.514
16.7951	33.0412	25.0225			one-way ANOVA
18.84	20.0934	22.3982			F(2, 45) = 11.94, P < 0.0001
21.107	24.5317				WT vs. cpx-1	0.0008	***
18.4747	21.8643				WT vs. cpx-1(Δ12)	0.0002	***
15.7821	24.7173					P-values
26.2264	24.112
21.1109	32.3759					Genotype
	18.4431				WT	N2
	23.5241				cpx-1	ok1552
	20.2095				cpx-1(Δ12)	syb3584
	29.1949
	21.0939

## Sheet: Fig 2E
WT	cpx-1	cpx-1(Δ12)
1.57062	0.212518	1.74843			WT	cpx-1	cpx-1(Δ12)			WT	cpx-1	cpx-1(Δ12)
3.465	0.160062	2.74688		Lower Quartile (Q1)	1.68266	0.13978	1.64406		Mean	2.44136	0.211271	2.18533
3.3475	0.0655454	3.02719		Median	2.47687	0.192141	2.33906		SEM	0.177683	0.0318401	0.158799
2.81906	0.141184	1.53969		Upper Quartile (Q3)	3.20969	0.281242	2.66574
1.73875	0.051099	2.36031		InterQuartile Range (IQR)	1.52703	0.141461	1.02168
2.47687	0.138376	1.86751		Lower Whisker	-0.607883	-0.0724119	0.111537
1.55562	0.188603	2.4416		Upper Whisker	5.50023	0.493434	4.19827
1.58563	0.279155	2.58461			(n = 17)	(n = 13)	(n = 13)
2.72	0.192141	2.86719
1.62656	0.283328	1.48969			one-way ANOVA
3.36375	0.355056	2.19813			F(2, 40) = 65.01, P < 0.0001
1.77438	0.470216	2.33906			WT vs. cpx-1	<0.0001	***
3.125	0.209234	1.19906			WT vs. cpx-1(Δ12)	0.4404	ns
3.29438						P-values
1.8325
2.87781						Genotype
2.32969					WT	N2
					cpx-1	ok1552
					cpx-1(Δ12)	syb3584

## Sheet: Fig 2F
WT	cpx-1	cpx-1(Δ12)
26.9079	4.36985	36.0015			WT	cpx-1	cpx-1(Δ12)			WT	cpx-1	cpx-1(Δ12)
35.4053	1.3577	40.9791		Lower Quartile (Q1)	22.0616	1.98387	22.9039		Mean	31.0216	4.72458	31.0264
45.6172	1.45845	35.7801		Median	30.9618	4.08856	31.1752		SEM	2.32296	0.876392	2.42578
46.1838	2.5093	20.3886		Upper Quartile (Q3)	38.789	7.6004	37.0866
22.0448	1.01282	25.3931		InterQuartile Range (IQR)	16.7274	5.61653	14.1827
37.4647	4.2129	31.1752		Lower Whisker	-3.02958	-6.44092	1.62988
14.6286	3.20295	48.2739		Upper Whisker	63.8802	16.0252	58.3606
22.3677	8.27175	29.4548			(n = 17)	(n = 13)	(n = 13)
35.1409	3.84891	24.457
19.2415	6.92905	19.3442			one-way ANOVA
40.1113	9.588	32.5738			F(2, 40) = 50.07, P < 0.0001
38.4536	10.5693	38.1716			WT vs. cpx-1	<0.0001	***
29.6638	4.08856	21.3508			WT vs. cpx-1(Δ12)	>0.9999	ns
30.9618						P-values
22.0783
39.1244						Genotype
21.9723					WT	N2
					cpx-1	ok1552
					cpx-1(Δ12)	syb3584

## Sheet: Fig 2H
WT	cpx-1	cpx-1(Δ12)
68.2	32.5333	38.5667			WT	cpx-1	cpx-1(Δ12)			WT	cpx-1	cpx-1(Δ12)
52.6667	51.2	33.4		Lower Quartile (Q1)	43.4583	38.2167	42.95		Mean	50.4467	47.7718	58.8487
44.4667	38.1	68.3667		Median	49.0333	44.9	60.4333		SEM	3.35565	3.50318	4.51745
32.5333	44.9	63.7		Upper Quartile (Q3)	58.4	53.05	71.4
47.5667	46.4	60.4333		InterQuartile Range (IQR)	14.9417	14.8333	28.45
64	75.2333	81		Lower Whisker	21.0458	15.9667	0.275
47.7333	54.9	81.5667		Upper Whisker	80.8125	75.3	114.075
56.5333	50.8667	69.1333			(n = 10)	(n = 13)	(n = 13)
40.4333	39.4	73.6667
50.3333	43.8667	47.3333			one-way ANOVA
	68.9333	50.2667			F(2, 33) = 2.313, P = 0.1148
	38.3333	60.3667			WT vs. cpx-1	0.887	ns
	36.3667	37.2333			WT vs. cpx-1(Δ12)	0.3191	ns
						P-values
						Genotype
					WT	N2
					cpx-1	ok1552
					cpx-1(Δ12)	syb3584

## Sheet: Fig 2I
WT	cpx-1	cpx-1(Δ12)
22.3037	15.1503	17.1752			WT	cpx-1	cpx-1(Δ12)			WT	cpx-1	cpx-1(Δ12)
14.2615	16.3819	26.2535		Lower Quartile (Q1)	15.1722	15.3403	16.6842		Mean	16.4288	16.7945	18.625
18.0048	16.1531	15.0842		Median	15.7883	16.3156	17.4248		SEM	0.741865	0.514779	0.934983
14.1501	18.4829	17.6542		Upper Quartile (Q3)	16.8968	18.1745	19.7215
16.4951	18.5188	17.4248		InterQuartile Range (IQR)	1.72456	2.83416	3.03725
15.9058	15.4062	15.6998		Lower Whisker	12.5854	11.0891	12.1283
15.4757	14.4215	18.4181		Upper Whisker	19.4836	22.4257	24.2773
15.6708	16.2428	17.8814			(n = 10)	(n = 13)	(n = 13)
16.5274	16.3156	21.0248
15.4935	21.342	16.1932			one-way ANOVA
	16.7724	17.3157			F(2, 33) = 2.442, P = 0.1026
	15.2744	17.3029			WT vs. cpx-1	0.9414	ns
	17.8661	24.6971			WT vs. cpx-1(Δ12)	0.1306	ns
						P-values
						Genotype
					WT	N2
					cpx-1	ok1552
					cpx-1(Δ12)	syb3584

## Sheet: Fig 2K
WT	cpx-1	cpx-1(Δ12)
167.812	37.5	276.562			WT	cpx-1	cpx-1(Δ12)			WT	cpx-1	cpx-1(Δ12)
204.688	36.5625	184.376		Lower Quartile (Q1)	185.937	51.6406	175.469		Mean	228.594	75.2678	232.778
199.062	75.9375	166.562		Median	235.938	75.3125	227.813		SEM	12.7859	7.24968	24.5663
225.001	75.9375	225.938		Upper Quartile (Q3)	267.5	91.7969	280.625
296.562	68.75	284.687		InterQuartile Range (IQR)	81.5625	40.1562	105.156
277.812	67.5	118.125		Lower Whisker	63.5936	-8.59375	17.7354
166.874	52.1875	370		Upper Whisker	389.844	152.031	438.358
246.874	89.0625	227.813			(n = 12)	(n = 14)	(n = 9)
181.562	50	240.938
251.249	74.6875				one-way ANOVA
272.188	81.875				F(2, 32) = 43.37, P < 0.0001
253.437	131.249				WT vs. cpx-1	<0.0001	***
	112.5				WT vs. cpx-1(Δ12)	0.9789	ns
	100					P-values
						Genotype
					WT	N2
					cpx-1	ok1552
					cpx-1(Δ12)	syb3584

[truncated: 34 more sheets: Fig 2L, Fig 3B, Fig 3E, Fig 3F, Fig 3H, Fig 3I, Fig 3K, Fig 3L, Fig 3N, Fig 3O, Fig 4B, Fig 4F, Fig 4G, Fig 4H, Fig 4I, Fig 5B, Fig 5C, Fig 5E, Fig 5F, Fig 6B …]
